# Supplementary material for: Retention of AnAFP Sequence Variants in Ammopiptanthus nanus Ex Situ Collections with Contrasting Management Histories
Source: Plants (Basel). 2026 Mar 30;15(7):1060. doi: 10.3390/plants15071060 (PMC13074717; doi:10.3390/plants15071060)
Supplement: Supplementary file 1 [file plants-15-01060-s001.zip]

Archive with 2 entries (2 files):
- plants-4152425-Supplementary Materials.pdf
- Data S1 Multiple sequence alignment (FASTA format) of the curated 594-bp AnAFP coding fragment for the reference sequence (GQ200581.1) and all 75 sampled individuals (populations Y, T, and K).fas
