# Supplementary material for: Retention of AnAFP Sequence Variants in Ammopiptanthus nanus Ex Situ Collections with Contrasting Management Histories
Source: Plants (Basel). 2026 Mar 30;15(7):1060. doi: 10.3390/plants15071060 (PMC13074717; doi:10.3390/plants15071060)
Supplement: Supplementary file 1 [file plants-15-01060-s001.zip › Data S1 Multiple sequence alignment (FASTA format) of the curated 594-bp AnAFP coding fragment for the reference sequence (GQ200581.1) and all 75 sampled individuals (populations Y, T, and K).fas]

>GQ200581.1
AAGATTGGGGAGACCCTTCATGTGGGAGGGAACA-AGAAAGAGGATGAGCACAGGGTGGAGAGCCATGGTGATTACAAGGGTGAGCGCCATGATGAAAAAACAGGGGTGCTTCATGGGCTTGGAGGGCACAAGGGAGAGAGCCATGGTGATTACAAGGGTGAGCGCCATGATGAAAAAACGGGGGTGCTTCATGGGCTTGGAGGACACAAGGGAGAGAGCCATGGTGATTACAAGGGTGATGGTGAAAAAACAGGGGTGCTTCATGGGCTTGGAGGGCACAAGGGAGAGAGCCATGGTGATTACAAGGGTGAAAACACGGGGGTGCTCGGGTTTGGAGGGCACAAGGGAGAGAGCCATGGTGATTACAAGGGTGAAAACACGGGGGTGCTTCATGGGTTTGGAGAGCACAAGCCAGATCATTATGGACATGGTGAAGAGCACAAGGAAGGCCTTGTAGACAAGATCAAGGACAAGGTCCATGGTGACCCTGGTCATGTCAAGGGCGAGGGGGTCGTGAAGAAGAAGAAGGACAAGAAGAAGCATGAACATGGCCATGAGCATGGACATGACAGCAGCAGCAGTGACAGTGACTAG
>Y7-35
AAGATTGGGGAGACCCTTCATGTGGGAGGGAACA-AGAAAGAGGATGAGCACAGGGTGGAGAGCCATGGTGATTACAAGGGTGAGCGCCATGATGAAAAAACAGGGGTGCTTCATGGGCTTGGAGGGCACAAGGGAGAGAGCCATGGTGATTACAAGGGTGAGCGCCATGATGAAAAAACGGGGGTGCTTCATGGGCTTGGAGGACACAAGGGAGAGAGCCATGGTGATTACAAGGGTGATGGTGAAAAAACAGGGGTGCTTCATGGGCTTGGAGGGCACAAGGGAGAGAGCCATGGTGATTACAAGGGTGAAAACACGGGGGTGCTCGGGTTTGGAGGGCACAAGGGAGAGAGCCATGGTGATTACAAGGGTGAAAACACGGGGGTGCTTCATGGGTTTGGAGAGCACAAGCCAGATCATTATGGACATGGTGAAGAGCACAAGGAAGGCCTTGTAGACAAGATCAAGGACAAGGTCCATGGTGACCCTGGTCATGTCAAGGGCGAGGGGGTCGTGAAGAAGAAGAAGGACAAGAAGAAGCATGAACATGGCCATGAGCATGGACATGACAGCAGCAGCAGTGACAGTGACTAG
>Y7-25
AAGATTGGGGAGACCCTTCATGTGGGAGGGAACA-AGAAAGAGGATGAGCACAGGGTGGAGAGCCATGGTGATTACAAGGGTGAGCGCCATGATGAAAAAACAGGGGTGCTTCATGGGCTTGGAGGGCACAAGGGAGAGAGCCATGGTGATTACAAGGGTGAGCGCCATGATGAAAAAACGGGGGTGCTTCATGGGCTTGGAGGACACAAGGGAGAGAGCCATGGTGATTACAAGGGTGATGGTGAAAAAACAGGGGTGCTTCATGGGCTTGGAGGGCACAAGGGAGAGAGCCATGGTGATTACAAGGGTGAAAACACGGGGGTGCTCGGGTTTGGAGGGCACAAGGGAGAGAGCCATGGTGATTACAAGGGTGAAAACACGGGGGTGCTTCATGGGTTTGGAGAGCACAAGCCAGATCATTATGGACATGGTGAAGAGCACAAGGAAGGCCTTGTAGACAAGATCAAGGACAAGGTCCATGGTGACCCTGGTCATGTCAAGGGCGAGGGGGTCGTGAAGAAGAAGAAGGACAAGAAGAAGCATGAACATGGCCATGAGCATGGACATGACAGCAGCAGCAGTGACAGTGACTAG
>Y7-10
AAGATTGGGGAGACCCTTCATGTGGGAGGGAACA-AGAAAGAGGATGAGCACAGGGTGGAGAGCCATGGTGATTACAAGGGTGAGCGCCATGATGAAAAAACAGGGGTGCTTCATGGGCTTGGAGGGCACAAGGGAGAGAGCCATGGTGATTACAAGGGTGAGCGCCATGATGAAAAAACGGGGGTGCTTCATGGGCTTGGAGGACACAAGGGAGAGAGCCATGGTGATTACAAGGGTGATGGTGAAAAAACAGGGGTGCTTCATGGGCTTGGAGGGCACAAGGGAGAGAGCCATGGTGATTACAAGGGTGAAAACACGGGGGTGCTCGGGTTTGGAGGGCACAAGGGAGAGAGCCATGGTGATTACAAGGGTGAAAACACGGGGGTGCTTCATGGGTTTGGAGAGCACAAGCCAGATCATTATGGACATGGTGAAGAGCACAAGGAAGGCCTTGTAGACAAGATCAAGGACAAGGTCCATGGTGACCCTGGTCATGTCAAGGGCGAGGGGGTCGTGAAGAAGAAGAAGGACAAGAAGAAGCATGAACATGGCCATGAGCATGGACATGACAGCAGCAGCAGTGACAGTGACTAG
>Y7-6
AAGATTGGGGAGACCCTTCATGTGGGAGGGAACACAGAAAGAGGATGAGCACAGGGTGGAGAGCCATGGTGATTACAAGGGTGAGCGCCATGATGAAAAAACAGGGGTGCTTCATGGGCTTGGAGGGCACAAGGGAGAGAGCCATGGTGATTACAAGGGTGAGCGCCATGATGAAAAAACGGGGGTGCTTCATGGGCTTGGAGGACACAAGGGAGAGAGCCATGGTGATTACAAGGGTGATGGTGAAAAAACAGGGGTGCTTCATGGGCTTGGAGGGCACAAGGGAGAGAGCCATGGTGATTACAAGGGTGAAAACACGGGGGTGCTCGGGTTTGGAGGGCACAAGGGAGAGAGCCATGGTGATTACAAGGGTGAAAACACGGGGGTGCTTCATGGGTTTGGAGAGCACAAGCCAGATCATTATGGACATGGTGAAGAGCACAAGGAAGGCCTTGTAGACAAGATCAAGGACAAGGTCCATGGTGACCCTGGTCATGTCAAGGGCGAGGGGGTCGTGAAGAAGAAGAAGGACAAGAAGAAGCATGAACATGGCCATGAGCATGGACATGACAGCAGCAGCAGTGACAGTGACTAG
>Y7-4
AAGATTGGGGAGACCCTTCATGTGGGAGGGAACACAGAAAGAGGATGAGCACAGGGTGGAGAGCCATGGTGATTACAAGGGTGAGCGCCATGATGAAAAAACAGGGGTGCTTCATGGGCTTGGAGGGCACAAGGGAGAGAGCCATGGTGATTACAAGGGTGAGCGCCATGATGAAAAAACGGGGGTGCTTCATGGGCTTGGAGGACACAAGGGAGAGAGCCATGGTGATTACAAGGGTGATGGTGAAAAAACAGGGGTGCTTCATGGGCTTGGAGGGCACAAGGGAGAGAGCCATGGTGATTACAAGGGTGAAAACACGGGGGTGCTCGGGTTTGGAGGGCACAAGGGAGAGAGCCATGGTGATTACAAGGGTGAAAACACGGGGGTGCTTCATGGGTTTGGAGAGCACAAGCCAGATCATTATGGACATGGTGAAGAGCACAAGGAAGGCCTTGTAGACAAGATCAAGGACAAGGTCCATGGTGACCCTGGTCATGTCAAGGGCGAGGGGGTCGTGAAGAAGAAGAAGGACAAGAAGAAGCATGAACATGGCCATGAGCATGGACATGACAGCAGCAGCAGTGACAGTGACTAG
>Y7-3
AAGATTGGGGAGACCCTTCATGTGGGAGGGAACACAGAAAGAGGATGAGCACAGGGTGGAGAGCCATGGTGATTACAAGGGTGAGCGCCATGATGAAAAAACAGGGGTGCTTCATGGGCTTGGAGGGCACAAGGGAGAGAGCCATGGTGATTACAAGGGTGAGCGCCATGATGAAAAAACGGGGGTGCTTCATGGGCTTGGAGGACACAAGGGAGAGAGCCATGGTGATTACAAGGGTGATGGTGAAAAAACAGGGGTGCTTCATGGGCTTGGAGGGCACAAGGGAGAGAGCCATGGTGATTACAAGGGTGAAAACACGGGGGTGCTCGGGTTTGGAGGGCACAAGGGAGAGAGCCATGGTGATTACAAGGGTGAAAACACGGGGGTGCTTCATGGGTTTGGAGAGCACAAGCCAGATCATTATGGACATGGTGAAGAGCACAAGGAAGGCCTTGTAGACAAGATCAAGGACAAGGTCCATGGTGACCCTGGTCATGTCAAGGGCGAGGGGGTCGTGAAGAAGAAGAAGGACAAGAAGAAGCATGAACATGGCCATGAGCATGGACATGACAGCAGCAGCAGTGACAGTGACTAG
>Y7-1
AAGATTGGGGAGACCCTTCATGTGGGAGGGAACA-AGAAAGAGGATGAGCACAGGGTGGAGAGCCATGGTGATTACAAGGGTGAGCGCCATGATGAAAAAACAGGGGTGCTTCATGGGCTTGGAGGGCACAAGGGAGAGAGCCATGGTGATTACAAGGGTGAGCGCCATGATGAAAAAACGGGGGTGCTTCATGGGCTTGGAGGACACAAGGGAGAGAGCCATGGTGATTACAAGGGTGATGGTGAAAAAACAGGGGTGCTTCATGGGCTTGGAGGGCACAAGGGAGAGAGCCATGGTGATTACAAGGGTGAAAACACGGGGGTGCTCGGGTTTGGAGGGCACAAGGGAGAGAGCCATGGTGATTACAAGGGTGAAAACACGGGGGTGCTTCATGGGTTTGGAGAGCACAAGCCAGATCATTATGGACATGGTGAAGAGCACAAGGAAGGCCTTGTAGACAAGATCAAGGACAAGGTCCATGGTGACCCTGGTCATGTCAAGGGCGAGGGGGTCGTGAAGAAGAAGAAGGACAAGAAGAAGCATGAACATGGCCATGAGCATGGACATGACAGCAGCAGCAGTGACAGTGACTAG
>Y6-14
AAGATTGGGGAGACCCTTCATGTGGGAGGGAACA-AGAAAGAGGATGAGCACAGGGTGGAGAGCCATGGTGATTACAAGGGTGAGCGCCATGATGAAAAAACAGGGGTGCTTCATGGGCTTGGAGGGCACAAGGGAGAGAGCCATGGTGATTACAAGGGTGAGCGCCATGATGAAAAAACGGGGGTGCTTCATGGGCTTGGAGGACACAAGGGAGAGAGCCATGGTGATTACAAGGGTGATGGTGAAAAAACAGGGGTGCTTCATGGGCTTGGAGGGCACAAGGGAGAGAGCCATGGTGATTACAAGGGTGAAAACACGGGGGTGCTCGGGTTTGGAGGGCACAAGGGAGAGAGCCATGGTGATTACAAGGGTGAAAACACGGGGGTGCTTCATGGGTTTGGAGAGCACAAGCCAGATCATTATGGACATGGTGAAGAGCACAAGGAAGGCCTTGTAGACAAGATCAAGGACAAGGTCCATGGTGACCCTGGTCATGTCAAGGGCGAGGGGGTCGTGAAGAAGAAGAAGGACAAGAAGAAGCATGAACATGGCCATGAGCATGGACATGACAGCAGCAGCAGTGACAGTGACTAG
>Y6-13
AAGATTGGGGAGACCCTTCATGTGGGAGGGAACA-AGAAAGAGGATGAGCACAGGGTGGAGAGCCATGGTGATTACAAGGGTGAGCGCCATGATGAAAAAACAGGGGTGCTTCATGGGCTTGGAGGGCACAAGGGAGAGAGCCATGGTGATTACAAGGGTGAGCGCCATGATGAAAAAACGGGGGTGCTTCATGGGCTTGGAGGACACAAGGGAGAGAGCCATGGTGATTACAAGGGTGATGGTGAAAAAACAGGGGTGCTTCATGGGCTTGGAGGGCACAAGGGAGAGAGCCATGGTGATTACAAGGGTGAAAACACGGGGGTGCTCGGGTTTGGAGGGCACAAGGGAGAGAGCCATGGTGATTACAAGGGTGAAAACACGGGGGTGCTTCATGGGTTTGGAGAGCACAAGCCAGATCATTATGGACATGGTGAAGAGCACAAGGAAGGCCTTGTAGACAAGATCAAGGACAAGGTCCATGGTGACCCTGGTCATGTCAAGGGCGAGGGGGTCGTGAAGAAGAAGAAGGACAAGAAGAAGCATGAACATGGCCATGAGCATGGACATGACAGCAGCAGCAGTGACAGTGACTAG
>Y6-9
AAGATTGGGGAGACCCTTCATGTGGGAGGGAACA-AGAAAGAGGATGAGCACAGGGTGGAGAGCCATGGTGATTACAAGGGTGAGCGCCATGATGAAAAAACAGGGGTGCTTCATGGGCTTGGAGGGCACAAGGGAGAGAGCCATGGTGATTACAAGGGTGAGCGCCATGATGAAAAAACGGGGGTGCTTCATGGGCTTGGAGGACACAAGGGAGAGAGCCATGGTGATTACAAGGGTGATGGTGAAAAAACAGGGGTGCTTCATGGGCTTGGAGGGCACAAGGGAGAGAGCCATGGTGATTACAAGGGTGAAAACACGGGGGTGCTCGGGTTTGGAGGGCACAAGGGAGAGAGCCATGGTGATTACAAGGGTGAAAACACGGGGGTGCTTCATGGGTTTGGAGAGCACAAGCCAGATCATTATGGACATGGTGAAGAGCACAAGGAAGGCCTTGTAGACAAGATCAAGGACAAGGTCCATGGTGACCCTGGTCATGTCAAGGGCGAGGGGGTCGTGAAGAAGAAGAAGGACAAGAAGAAGCATGAACATGGCCATGAGCATGGACATGACAGCAGCAGCAGTGACAGTGACTAG
>Y6-7
AAGATTGGGGAGACCCTTCATGTGGGAGGGAACA-AGAAAGAGGATGAGCACAGGGTGGAGAGCCATGGTGATTACAAGGGTGAGCGCCATGATGAAAAAACAGGGGTGCTTCATGGGCTTGGAGGGCACAAGGGAGAGAGCCATGGTGATTACAAGGGTGAGCGCCATGATGAAAAAACGGGGGTGCTTCATGGGCTTGGAGGACACAAGGGAGAGAGCCATGGTGATTACAAGGGTGATGGTGAAAAAACAGGGGTGCTTCATGGGCTTGGAGGGCACAAGGGAGAGAGCCATGGTGATTACAAGGGTGAAAACACGGGGGTGCTCGGGTTTGGAGGGCACAAGGGAGAGAGCCATGGTGATTACAAGGGTGAAAACACGGGGGTGCTTCATGGGTTTGGAGAGCACAAGCCAGATCATTATGGACATGGTGAAGAGCACAAGGAAGGCCTTGTAGACAAGATCAAGGACAAGGTCCATGGTGACCCTGGTCATGTCAAGGGCGAGGGGGTCGTGAAGAAGAAGAAGGACAAGAAGAAGCATGAACATGGCCATGAGCATGGACATGACAGCAGCAGCAGTGACAGTGACTAG
>Y6-6
AAGATTGGGGAGACCCTTCATGTGGGAGGGAACA-AGAAAGAGGATGAGCACAGGGTGGAGAGCCATGGTGATTACAAGGGTGAGCGCCATGATGAAAAAACAGGGGTGCTTCATGGGCTTGGAGGGCACAAGGGAGAGAGCCATGGTGATTACAAGGGTGAGCGCCATGATGAAAAAACGGGGGTGCTTCATGGGCTTGGAGGACACAAGGGAGAGAGCCATGGTGATTACAAGGGTGATGGTGAAAAAACAGGGGTGCTTCATGGGCTTGGAGGGCACAAGGGAGAGAGCCATGGTGATTACAAGGGTGAAAACACGGGGGTGCTCGGGTTTGGAGGGCACAAGGGAGAGAGCCATGGTGATTACAAGGGTGAAAACACGGGGGTGCTTCATGGGTTTGGAGAGCACAAGCCAGATCATTATGGACATGGTGAAGAGCACAAGGAAGGCCTTGTAGACAAGATCAAGGACAAGGTCCATGGTGACCCTGGTCATGTCAAGGGCGAGGGGGTCGTGAAGAAGAAGAAGGACAAGAAGAAGCATGAACATGGCCATGAGCATGGACATGACAGCAGCAGCAGTGACAGTGACTAG
>Y6-2
AAGATTGGGGAGACCCTTCATGTGGGAGGGAACA-AGAAAGAGGATGAGCACAGGGTGGAGAGCCATGGTGATTACAAGGGTGAGCGCCATGATGAAAAAACAGGGGTGCTTCATGGGCTTGGAGGGCACAAGGGAGAGAGCCATGGTGATTACAAGGGTGAGCGCCATGATGAAAAAACGGGGGTGCTTCATGGGCTTGGAGGACACAAGGGAGAGAGCCATGGTGATTACAAGGGTGATGGTGAAAAAACAGGGGTGCTTCATGGGCTTGGAGGGCACAAGGGAGAGAGCCATGGTGATTACAAGGGTGAAAACACGGGGGTGCTCGGGTTTGGAGGGCACAAGGGAGAGAGCCATGGTGATTACAAGGGTGAAAACACGGGGGTGCTTCATGGGTTTGGAGAGCACAAGCCAGATCATTATGGACATGGTGAAGAGCACAAGGAAGGCCTTGTAGACAAGATCAAGGACAAGGTCCATGGTGACCCTGGTCATGTCAAGGGCGAGGGGGTCGTGAAGAAGAAGAAGGACAAGAAGAAGCATGAACATGGCCATGAGCATGGACATGACAGCAGCAGCAGTGACAGTGACTAG
>Y5-19
AAGATTGGGGAGACCCTTCATGTGGGAGGGAACA-AGAAAGAGGATGAGCACAGGGTGGAGAGCCATGGTGATTACAAGGGTGAGCGCCATGATGAAAAAACAGGGGTGCTTCATGGGCTTGGAGGGCACAAGGGAGAGAGCCATGGTGATTACAAGGGTGAGCGCCATGATGAAAAAACGGGGGTGCTTCATGGGCTTGGAGGACACAAGGGAGAGAGCCATGGTGATTACAAGGGTGATGGTGAAAAAACAGGGGTGCTTCATGGGCTTGGAGGGCACAAGGGAGAGAGCCATGGTGATTACAAGGGTGAAAACACGGGGGTGCTCGGGTTTGGAGGGCACAAGGGAGAGAGCCATGGTGATTACAAGGGTGAAAACACGGGGGTGCTTCATGGGTTTGGAGAGCACAAGCCAGATCATTATGGACATGGTGAAGAGCACAAGGAAGGCCTTGTAGACAAGATCAAGGACAAGGTCCATGGTGACCCTGGTCATGTCAAGGGCGAGGGGGTCGTGAAGAAGAAGAAGGACAAGAAGAAGCATGAACATGGCCATGAGCATGGACATGACAGCAGCAGCAGTGACAGTGACTAG
>Y5-18
AAGATTGGGGAGACCCTTCATGTGGGAGGGAACA-AGAAAGAGGATGAGCACAGGGTGGAGAGCCATGGTGATTACAAGGGTGAGCGCCATGATGAAAAAACAGGGGTGCTTCATGGGCTTGGAGGGCACAAGGGAGAGAGCCATGGTGATTACAAGGGTGAGCGCCATGATGAAAAAACGGGGGTGCTTCATGGGCTTGGAGGACACAAGGGAGAGAGCCATGGTGATTACAAGGGTGATGGTGAAAAAACAGGGGTGCTTCATGGGCTTGGAGGGCACAAGGGAGAGAGCCATGGTGATTACAAGGGTGAAAACACGGGGGTGCTCGGGTTTGGAGGGCACAAGGGAGAGAGCCATGGTGATTACAAGGGTGAAAACACGGGGGTGCTTCATGGGTTTGGAGAGCACAAGCCAGATCATTATGGACATGGTGAAGAGCACAAGGAAGGCCTTGTAGACAAGATCAAGGACAAGGTCCATGGTGACCCTGGTCATGTCAAGGGCGAGGGGGTCGTGAAGAAGAAGAAGGACAAGAAGAAGCATGAACATGGCCATGAGCATGGACATGACAGCAGCAGCAGTGACAGTGACTAG
>Y5-17
AAGATTGGGGAGACCCTTCATGTGGGAGGGAACA-AGAAAGAGGATGAGCACAGGGTGGAGAGCCATGGTGATTACAAGGGTGAGCGCCATGATGAAAAAACAGGGGTGCTTCATGGGCTTGGAGGGCACAAGGGAGAGAGCCATGGTGATTACAAGGGTGAGCGCCATGATGAAAAAACGGGGGTGCTTCATGGGCTTGGAGGACACAAGGGAGAGAGCCATGGTGATTACAAGGGTGATGGTGAAAAAACAGGGGTGCTTCATGGGCTTGGAGGGCACAAGGGAGAGAGCCATGGTGATTACAAGGGTGAAAACACGGGGGTGCTCGGGTTTGGAGGGCACAAGGGAGAGAGCCATGGTGATTACAAGGGTGAAAACACGGGGGTGCTTCATGGGTTTGGAGAGCACAAGCCAGATCATTATGGACATGGTGAAGAGCACAAGGAAGGCCTTGTAGACAAGATCAAGGACAAGGTCCATGGTGACCCTGGTCATGTCAAGGGCGAGGGGGTCGTGAAGAAGAAGAAGGACAAGAAGAAGCATGAACATGGCCATGAGCATGGACATGACAGCAGCAGCAGTGACAGTGACTAG
>Y5-16
AAGATTGGGGAGACCCTTCATGTGGGAGGGAACA-AGAAAGAGGATGAGCACAGGGTGGAGAGCCATGGTGATTACAAGGGTGAGCGCCATGATGAAAAAACAGGGGTGCTTCATGGGCTTGGAGGGCACAAGGGAGAGAGCCATGGTGATTACAAGGGTGAGCGCCATGATGAAAAAACGGGGGTGCTTCATGGGCTTGGAGGACACAAGGGAGAGAGCCATGGTGATTACAAGGGTGATGGTGAAAAAACAGGGGTGCTTCATGGGCTTGGAGGGCACAAGGGAGAGAGCCATGGTGATTACAAGGGTGAAAACACGGGGGTGCTCGGGTTTGGAGGGCACAAGGGAGAGAGCCATGGTGATTACAAGGGTGAAAACACGGGGGTGCTTCATGGGTTTGGAGAGCACAAGCCAGATCATTATGGACATGGTGAAGAGCACAAGGAAGGCCTTGTAGACAAGATCAAGGACAAGGTCCATGGTGACCCTGGTCATGTCAAGGGCGAGGGGGTCGTGAAGAAGAAGAAGGACAAGAAGAAGCATGAACATGGCCATGAGCATGGACATGACAGCAGCAGCAGTGACAGTGACTAG
>Y5-14
AAGATTGGGGAGACCCTTCATGTGGGAGGGAACA-AGAAAGAGGATGAGCACAGGGTGGAGAGCCATGGTGATTACAAGGGTGAGCGCCATGATGAAAAAACAGGGGTGCTTCATGGGCTTGGAGGGCACAAGGGAGAGAGCCATGGTGATTACAAGGGTGAGCGCCATGATGAAAAAACGGGGGTGCTTCATGGGCTTGGAGGACACAAGGGAGAGAGCCATGGTGATTACAAGGGTGATGGTGAAAAAACAGGGGTGCTTCATGGGCTTGGAGGGCACAAGGGAGAGAGCCATGGTGATTACAAGGGTGAAAACACGGGGGTGCTCGGGTTTGGAGGGCACAAGGGAGAGAGCCATGGTGATTACAAGGGTGAAAACACGGGGGTGCTTCATGGGTTTGGAGAGCACAAGCCAGATCATTATGGACATGGTGAAGAGCACAAGGAAGGCCTTGTAGACAAGATCAAGGACAAGGTCCATGGTGACCCTGGTCATGTCAAGGGCGAGGGGGTCGTGAAGAAGAAGAAGGACAAGAAGAAGCATGAACATGGCCATGAGCATGGACATGACAGCAGCAGCAGTGACAGTGACTAG
>Y5-12
AAGATTGGGGAGACCCTTCATGTGGGAGGGAACA-AGAAAGAGGATGAGCACAGGGTGGAGAGCCATGGTGATTACAAGGGTGAGCGCCATGATGAAAAAACAGGGGTGCTTCATGGGCTTGGAGGGCACAAGGGAGAGAGCCATGGTGATTACAAGGGTGAGCGCCATGATGAAAAAACGGGGGTGCTTCATGGGCTTGGAGGACACAAGGGAGAGAGCCATGGTGATTACAAGGGTGATGGTGAAAAAACAGGGGTGCTTCATGGGCTTGGAGGGCACAAGGGAGAGAGCCATGGTGATTACAAGGGTGAAAACACGGGGGTGCTCGGGTTTGGAGGGCACAAGGGAGAGAGCCATGGTGATTACAAGGGTGAAAACACGGGGGTGCTTCATGGGTTTGGAGAGCACAAGCCAGATCATTATGGACATGGTGAAGAGCACAAGGAAGGCCTTGTAGACAAGATCAAGGACAAGGTCCATGGTGACCCTGGTCATGTCAAGGGCGAGGGGGTCGTGAAGAAGAAGAAGGACAAGAAGAAGCATGAACATGGCCATGAGCATGGACATGACAGCAGCAGCAGTGACAGTGACTAG
>Y5-7
AAGATTGGGGAGACCCTTCATGTGGGAGGGAACA-AGAAAGAGGATGAGCACAGGGTGGAGAGCCATGGTGATTACAAGGGTGAGCGCCATGATGAAAAAACAGGGGTGCTTCATGGGCTTGGAGGGCACAAGGGAGAGAGCCATGGTGATTACAAGGGTGAGCGCCATGATGAAAAAACGGGGGTGCTTCATGGGCTTGGAGGACACAAGGGAGAGAGCCATGGTGATTACAAGGGTGATGGTGAAAAAACAGGGGTGCTTCATGGGCTTGGAGGGCACAAGGGAGAGAGCCATGGTGATTACAAGGGTGAAAACACGGGGGTGCTCGGGTTTGGAGGGCACAAGGGAGAGAGCCATGGTGATTACAAGGGTGAAAACACGGGGGTGCTTCATGGGTTTGGAGAGCACAAGCCAGATCATTATGGACATGGTGAAGAGCACAAGGAAGGCCTTGTAGACAAGATCAAGGACAAGGTCCATGGTGACCCTGGTCATGTCAAGGGCGAGGGGGTCGTGAAGAAGAAGAAGGACAAGAAGAAGCATGAACATGGCCATGAGCATGGACATGACAGCAGCAGCAGTGACAGTGACTAG
>Y5-5
AAGATTGGGGAGACCCTTCATGTGGGAGGGAACA-AGAAAGAGGATGAGCACAGGGTGGAGAGCCATGGTGATTACAAGGGTGAGCGCCATGATGAAAAAACAGGGGTGCTTCATGGGCTTGGAGGGCACAAGGGAGAGAGCCATGGTGATTACAAGGGTGAGCGCCATGATGAAAAAACGGGGGTGCTTCATGGGCTTGGAGGACACAAGGGAGAGAGCCATGGTGATTACAAGGGTGATGGTGAAAAAACAGGGGTGCTTCATGGGCTTGGAGGGCACAAGGGAGAGAGCCATGGTGATTACAAGGGTGAAAACACGGGGGTGCTCGGGTTTGGAGGGCACAAGGGAGAGAGCCATGGTGATTACAAGGGTGAAAACACGGGGGTGCTTCATGGGTTTGGAGAGCACAAGCCAGATCATTATGGACATGGTGAAGAGCACAAGGAAGGCCTTGTAGACAAGATCAAGGACAAGGTCCATGGTGACCCTGGTCATGTCAAGGGCGAGGGGGTCGTGAAGAAGAAGAAGGACAAGAAGAAGCATGAACATGGCCATGAGCATGGACATGACAGCAGCAGCAGTGACAGTGACTAG
>Y5-3
AAGATTGGGGAGACCCTTCATGTGGGAGGGAACA-AGAAAGAGGATGAGCACAGGGTGGAGAGCCATGGTGATTACAAGGGTGAGCGCCATGATGAAAAAACAGGGGTGCTTCATGGGCTTGGAGGGCACAAGGGAGAGAGCCATGGTGATTACAAGGGTGAGCGCCATGATGAAAAAACGGGGGTGCTTCATGGGCTTGGAGGACACAAGGGAGAGAGCCATGGTGATTACAAGGGTGATGGTGAAAAAACAGGGGTGCTTCATGGGCTTGGAGGGCACAAGGGAGAGAGCCATGGTGATTACAAGGGTGAAAACACGGGGGTGCTCGGGTTTGGAGGGCACAAGGGAGAGAGCCATGGTGATTACAAGGGTGAAAACACGGGGGTGCTTCATGGGTTTGGAGAGCACAAGCCAGATCATTATGGACATGGTGAAGAGCACAAGGAAGGCCTTGTAGACAAGATCAAGGACAAGGTCCATGGTGACCCTGGTCATGTCAAGGGCGAGGGGGTCGTGAAGAAGAAGAAGGACAAGAAGAAGCATGAACATGGCCATGAGCATGGACATGACAGCAGCAGCAGTGACAGTGACTAG
>Y5-1
AAGATTGGGGAGACCCTTCATGTGGGAGGGAACA-AGAAAGAGGATGAGCACAGGGTGGAGAGCCATGGTGATTACAAGGGTGAGCGCCATGATGAAAAAACAGGGGTGCTTCATGGGCTTGGAGGGCACAAGGGAGAGAGCCATGGTGATTACAAGGGTGAGCGCCATGATGAAAAAACGGGGGTGCTTCATGGGCTTGGAGGACACAAGGGAGAGAGCCATGGTGATTACAAGGGTGATGGTGAAAAAACAGGGGTGCTTCATGGGCTTGGAGGGCACAAGGGAGAGAGCCATGGTGATTACAAGGGTGAAAACACGGGGGTGCTCGGGTTTGGAGGGCACAAGGGAGAGAGCCATGGTGATTACAAGGGTGAAAACACGGGGGTGCTTCATGGGTTTGGAGAGCACAAGCCAGATCATTATGGACATGGTGAAGAGCACAAGGAAGGCCTTGTAGACAAGATCAAGGACAAGGTCCATGGTGACCCTGGTCATGTCAAGGGCGAGGGGGTCGTGAAGAAGAAGAAGGACAAGAAGAAGCATGAACATGGCCATGAGCATGGACATGACAGCAGCAGCAGTGACAGTGACTAG
>Y1-24
AAGATTGGGGAGACCCTTCATGTGGGAGGGAACA-AGAAAGAGGATGAGCACAGGGTGGAGAGCCATGGTGATTACAAGGGTGAGCGCCATGATGAAAAAACAGGGGTGCTTCATGGGCTTGGAGGGCACAAGGGAGAGAGCCATGGTGATTACAAGGGTGAGCGCCATGATGAAAAAACGGGGGTGCTTCATGGGCTTGGAGGACACAAGGGAGAGAGCCATGGTGATTACAAGGGTGATGGTGAAAAAACAGGGGTGCTTCATGGGCTTGGAGGGCACAAGGGAGAGAGCCATGGTGATTACAAGGGTGAAAACACGGGGGTGCTCGGGTTTGGAGGGCACAAGGGAGAGAGCCATGGTGATTACAAGGGTGAAAACACGGGGGTGCTTCATGGGTTTGGAGAGCACAAGCCAGATCATTATGGACATGGTGAAGAGCACAAGGAAGGCCTTGTAGACAAGATCAAGGACAAGGTCCATGGTGACCCTGGTCATGTCAAGGGCGAGGGGGTCGTGAAGAAGAAGAAGGACAAGAAGAAGCATGAACATGGCCATGAGCATGGACATGACAGCAGCAGCAGTGACAGTGACTAG
>Y1-19
AAGATTGGGGAGACCCTTCATGTGGGAGGGAACA-AGAAAGAGGATGAGCACAGGGTGGAGAGCCATGGTGATTACAAGGGTGAGCGCCATGATGAAAAAACAGGGGTGCTTCATGGGCTTGGAGGGCACAAGGGAGAGAGCCATGGTGATTACAAGGGTGAGCGCCATGATGAAAAAACGGGGGTGCTTCATGGGCTTGGAGGACACAAGGGAGAGAGCCATGGTGATTACAAGGGTGATGGTGAAAAAACAGGGGTGCTTCATGGGCTTGGAGGGCACAAGGGAGAGAGCCATGGTGATTACAAGGGTGAAAACACGGGGGTGCTCGGGTTTGGAGGGCACAAGGGAGAGAGCCATGGTGATTACAAGGGTGAAAACACGGGGGTGCTTCATGGGTTTGGAGAGCACAAGCCAGATCATTATGGACATGGTGAAGAGCACAAGGAAGGCCTTGTAGACAAGATCAAGGACAAGGTCCATGGTGACCCTGGTCATGTCAAGGGCGAGGGGGTCGTGAAGAAGAAGAAGGACAAGAAGAAGCATGAACATGGCCATGAGCATGGACATGACAGCAGCAGCAGTGACAGTGACTAG
>Y1-15
AAGATTGGGGAGACCCTTCATGTGGGAGGGAACA--GAAAGAGGATGAGCACAGGGTGGAGAGCCATGGTGATTACAAGGGTGAGCGCCATGATGAAAAAACAGGGGTGCTTCATGGGCTTGGAGGGCACAAGGGAGAGAGCCATGGTGATTACAAGGGTGAGCGCCATGATGAAAAAACGGGGGTGCTTCATGGGCTTGGAGGACACAAGGGAGAGAGCCATGGTGATTACAAGGGTGATGGTGAAAAAACAGGGGTGCTTCATGGGCTTGGAGGGCACAAGGGAGAGAGCCATGGTGATTACAAGGGTGAAAACACGGGGGTGCTCGGGTTTGGAGGGCACAAGGGAGAGAGCCATGGTGATTACAAGGGTGAAAACACGGGGGTGCTTCATGGGTTTGGAGAGCACAAGCCAGATCATTATGGACATGGTGAAGAGCACAAGGAAGGCCTTGTAGACAAGATCAAGGACAAGGTCCATGGTGACCCTGGTCATGTCAAGGGCGAGGGGGTCGTGAAGAAGAAGAAGGACAAGAAGAAGCATGAACATGGCCATGAGCATGGACATGACAGCAGCAGCAGTGACAGTGACTAG
>Y1-12
AAGATTGGGGAGACCCTTCATGTGGGAGGGAACA-AGAAAGAGGATGAGCACAGGGTGGAGAGCCATGGTGATTACAAGGGTGAGCGCCATGATGAAAAAACAGGGGTGCTTCATGGGCTTGGAGGGCACAAGGGAGAGAGCCATGGTGATTACAAGGGTGAGCGCCATGATGAAAAAACGGGGGTGCTTCATGGGCTTGGAGGACACAAGGGAGAGAGCCATGGTGATTACAAGGGTGATGGTGAAAAAACAGGGGTGCTTCATGGGCTTGGAGGGCACAAGGGAGAGAGCCATGGTGATTACAAGGGTGAAAACACGGGGGTGCTCGGGTTTGGAGGGCACAAGGGAGAGAGCCATGGTGATTACAAGGGTGAAAACACGGGGGTGCTTCATGGGTTTGGAGAGCACAAGCCAGATCATTATGGACATGGTGAAGAGCACAAGGAAGGCCTTGTAGACAAGATCAAGGACAAGGTCCATGGTGACCCTGGTCATGTCAAGGGCGAGGGGGTCGTGAAGAAGAAGAAGGACAAGAAGAAGCATGAACATGGCCATGAGCATGGACATGACAGCAGCAGCAGTGACAGTGACTAG
>Y1-8
AAGATTGGGGAGACCCTTCATGTGGGAGGGAACA--GAAAGAGGATGAGCACAGGGTGGAGAGCCATGGTGATTACAAGGGTGAGCGCCATGATGAAAAAACAGGGGTGCTTCATGGGCTTGGAGGGCACAAGGGAGAGAGCCATGGTGATTACAAGGGTGAGCGCCATGATGAAAAAACGGGGGTGCTTCATGGGCTTGGAGGACACAAGGGAGAGAGCCATGGTGATTACAAGGGTGATGGTGAAAAAACAGGGGTGCTTCATGGGCTTGGAGGGCACAAGGGAGAGAGCCATGGTGATTACAAGGGTGAAAACACGGGGGTGCTCGGGTTTGGAGGGCACAAGGGAGAGAGCCATGGTGATTACAAGGGTGAAAACACGGGGGTGCTTCATGGGTTTGGAGAGCACAAGCCAGATCATTATGGACATGGTGAAGAGCACAAGGAAGGCCTTGTAGACAAGATCAAGGACAAGGTCCATGGTGACCCTGGTCATGTCAAGGGCGAGGGGGTCGTGAAGAAGAAGAAGGACAAGAAGAAGCATGAACATGGCCATGAGCATGGACATGACAGCAGCAGCAGTGACAGTGACTAG
>Y1-5
AAGATTGGGGAGACCCTTCATGTGGGAGGGAACA--GAAAGAGGATGAGCACAGGGTGGAGAGCCATGGTGATTACAAGGGTGAGCGCCATGATGAAAAAACAGGGGTGCTTCATGGGCTTGGAGGGCACAAGGGAGAGAGCCATGGTGATTACAAGGGTGAGCGCCATGATGAAAAAACGGGGGTGCTTCATGGGCTTGGAGGACACAAGGGAGAGAGCCATGGTGATTACAAGGGTGATGGTGAAAAAACAGGGGTGCTTCATGGGCTTGGAGGGCACAAGGGAGAGAGCCATGGTGATTACAAGGGTGAAAACACGGGGGTGCTCGGGTTTGGAGGGCACAAGGGAGAGAGCCATGGTGATTACAAGGGTGAAAACACGGGGGTGCTTCATGGGTTTGGAGAGCACAAGCCAGATCATTATGGACATGGTGAAGAGCACAAGGAAGGCCTTGTAGACAAGATCAAGGACAAGGTCCATGGTGACCCTGGTCATGTCAAGGGCGAGGGGGTCGTGAAGAAGAAGAAGGACAAGAAGAAGCATGAACATGGCCATGAGCATGGACATGACAGCAGCAGCAGTGACAGTGACTAG
>Y1-3
AAGATTGGGGAGACCCTTCATGTGGGAGGGAACA--GAAAGAGGATGAGCACAGGGTGGAGAGCCATGGTGATTACAAGGGTGAGCGCCATGATGAAAAAACAGGGGTGCTTCATGGGCTTGGAGGGCACAAGGGAGAGAGCCATGGTGATTACAAGGGTGAGCGCCATGATGAAAAAACGGGGGTGCTTCATGGGCTTGGAGGACACAAGGGAGAGAGCCATGGTGATTACAAGGGTGATGGTGAAAAAACAGGGGTGCTTCATGGGCTTGGAGGGCACAAGGGAGAGAGCCATGGTGATTACAAGGGTGAAAACACGGGGGTGCTCGGGTTTGGAGGGCACAAGGGAGAGAGCCATGGTGATTACAAGGGTGAAAACACGGGGGTGCTTCATGGGTTTGGAGAGCACAAGCCAGATCATTATGGACATGGTGAAGAGCACAAGGAAGGCCTTGTAGACAAGATCAAGGACAAGGTCCATGGTGACCCTGGTCATGTCAAGGGCGAGGGGGTCGTGAAGAAGAAGAAGGACAAGAAGAAGCATGAACATGGCCATGAGCATGGACATGACAGCAGCAGCAGTGACAGTGACTAG
>T56
AAGATTGGGGAGACCCTTCATGTGGGAGGGAACA-AGAAAGAGGATGAGCACAGGGTGGAGAGCCATGGTGATTACAAGGGTGAGCGCCATGATGAAAAAACAGGGGTGCTTCATGGGCTTGGAGGGCACAAGGGAGAGAGCCATGGTGATTACAAGGGTGAGCGCCATGATGAAAAAACGGGGGTGCTTCATGGGCTTGGAGGACACAAGGGAGAGAGCCATGGTGATTACAAGGGTGATGGTGAAAAAACAGGGGTGCTTCATGGGCTTGGAGGGCACAAGGGAGAGAGCCATGGTGATTACAAGGGTGAAAACACGGGGGTGCTCGGGTTTGGAGGGCACAAGGGAGAGAGCCATGGTGATTACAAGGGTGAAAACACGGGGGTGCTTCATGGGTTTGGAGAGCACAAGCCAGATCATTATGGACATGGTGAAGAGCACAAGGAAGGCCTTGTAGACAAGATCAAGGACAAGGTCCATGGTGACCCTGGTCATGTCAAGGGCGAGGGGGTCGTGAAGAAGAAGAAGGACAAGAAGAAGCATGAACATGGCCATGAGCATGGACATGACAGCAGCAGCAGTGACAGTGACTAG
>T54
AAGATTGGGGAGACCCTTCATGTGGGAGGGAACA-AGAAAGAGGATGAGCACAGGGTGGAGAGCCATGGTGATTACAAGGGTGAGCGCCATGATGAAAAAACAGGGGTGCTTCATGGGCTTGGAGGGCACAAGGGAGAGAGCCATGGTGATTACAAGGGTGAGCGCCATGATGAAAAAACGGGGGTGCTTCATGGGCTTGGAGGACACAAGGGAGAGAGCCATGGTGATTACAAGGGTGATGGTGAAAAAACAGGGGTGCTTCATGGGCTTGGAGGGCACAAGGGAGAGAGCCATGGTGATTACAAGGGTGAAAACACGGGGGTGCTCGGGTTTGGAGGGCACAAGGGAGAGAGCCATGGTGATTACAAGGGTGAAAACACGGGGGTGCTTCATGGGTTTGGAGAGCACAAGCCAGATCATTATGGACATGGTGAAGAGCACAAGGAAGGCCTTGTAGACAAGATCAAGGACAAGGTCCATGGTGACCCTGGTCATGTCAAGGGCGAGGGGGTCGTGAAGAAGAAGAAGGACAAGAAGAAGCATGAACATGGCCATGAGCATGGACATGACAGCAGCAGCAGTGACAGTGACTAG
>T53
AAGATTGGGGAGACCCTTCATGTGGGAGGGAACA-AGAAAGAGGATGAGCACAGGGTGGAGAGCCATGGTGATTACAAGGGTGAGCGCCATGATGAAAAAACAGGGGTGCTTCATGGGCTTGGAGGGCACAAGGGAGAGAGCCATGGTGATTACAAGGGTGAGCGCCATGATGAAAAAACGGGGGTGCTTCATGGGCTTGGAGGACACAAGGGAGAGAGCCATGGTGATTACAAGGGTGATGGTGAAAAAACAGGGGTGCTTCATGGGCTTGGAGGGCACAAGGGAGAGAGCCATGGTGATTACAAGGGTGAAAACACGGGGGTGCTCGGGTTTGGAGGGCACAAGGGAGAGAGCCATGGTGATTACAAGGGTGAAAACACGGGGGTGCTTCATGGGTTTGGAGAGCACAAGCCAGATCATTATGGACATGGTGAAGAGCACAAGGAAGGCCTTGTAGACAAGATCAAGGACAAGGTCCATGGTGACCCTGGTCATGTCAAGGGCGAGGGGGTCGTGAAGAAGAAGAAGGACAAGAAGAAGCATGAACATGGCCATGAGCATGGACATGACAGCAGCAGCAGTGACAGTGACTAG
>T52
AAGATTGGGGAGACCCTTCATGTGGGAGGGAACA-AGAAAGAGGATGAGCACAGGGTGGAGAGCCATGGTGATTACAAGGGTGAGCGCCATGATGAAAAAACAGGGGTGCTTCATGGGCTTGGAGGGCACAAGGGAGAGAGCCATGGTGATTACAAGGGTGAGCGCCATGATGAAAAAACGGGGGTGCTTCATGGGCTTGGAGGACACAAGGGAGAGAGCCATGGTGATTACAAGGGTGATGGTGAAAAAACAGGGGTGCTTCATGGGCTTGGAGGGCACAAGGGAGAGAGCCATGGTGATTACAAGGGTGAAAACACGGGGGTGCTCGGGTTTGGAGGGCACAAGGGAGAGAGCCATGGTGATTACAAGGGTGAAAACACGGGGGTGCTTCATGGGTTTGGAGAGCACAAGCCAGATCATTATGGACATGGTGAAGAGCACAAGGAAGGCCTTGTAGACAAGATCAAGGACAAGGTCCATGGTGACCCTGGTCATGTCAAGGGCGAGGGGGTCGTGAAGAAGAAGAAGGACAAGAAGAAGCATGAACATGGCCATGAGCATGGACATGACAGCAGCAGCAGTGACAGTGACTAG
>T48
AAGATTGGGGAGACCCTTCATGTGGGAGGGAACA-AGAAAGAGGATGAGCACAGGGTGGAGAGCCATGGTGATTACAAGGGTGAGCGCCATGATGAAAAAACAGGGGTGCTTCATGGGCTTGGAGGGCACAAGGGAGAGAGCCATGGTGATTACAAGGGTGAGCGCCATGATGAAAAAACGGGGGTGCTTCATGGGCTTGGAGGACACAAGGGAGAGAGCCATGGTGATTACAAGGGTGATGGTGAAAAAACAGGGGTGCTTCATGGGCTTGGAGGGCACAAGGGAGAGAGCCATGGTGATTACAAGGGTGAAAACACGGGGGTGCTCGGGTTTGGAGGGCACAAGGGAGAGAGCCATGGTGATTACAAGGGTGAAAACACGGGGGTGCTTCATGGGTTTGGAGAGCACAAGCCAGATCATTATGGACATGGTGAAGAGCACAAGGAAGGCCTTGTAGACAAGATCAAGGACAAGGTCCATGGTGACCCTGGTCATGTCAAGGGCGAGGGGGTCGTGAAGAAGAAGAAGGACAAGAAGAAGCATGAACATGGCCATGAGCATGGACATGACAGCAGCAGCAGTGACAGTGACTAG
>T47
AAGATTGGGGAGACCCTTCATGTGGGAGGGAACA-AGAAAGAGGATGAGCACAGGGTGGAGAGCCATGGTGATTACAAGGGTGAGCGCCATGATGAAAAAACAGGGGTGCTTCATGGGCTTGGAGGGCACAAGGGAGAGAGCCATGGTGATTACAAGGGTGAGCGCCATGATGAAAAAACGGGGGTGCTTCATGGGCTTGGAGGACACAAGGGAGAGAGCCATGGTGATTACAAGGGTGATGGTGAAAAAACAGGGGTGCTTCATGGGCTTGGAGGGCACAAGGGAGAGAGCCATGGTGATTACAAGGGTGAAAACACGGGGGTGCTCGGGTTTGGAGGGCACAAGGGAGAGAGCCATGGTGATTACAAGGGTGAAAACACGGGGGTGCTTCATGGGTTTGGAGAGCACAAGCCAGATCATTATGGACATGGTGAAGAGCACAAGGAAGGCCTTGTAGACAAGATCAAGGACAAGGTCCATGGTGACCCTGGTCATGTCAAGGGCGAGGGGGTCGTGAAGAAGAAGAAGGACAAGAAGAAGCATGAACATGGCCATGAGCATGGACATGACAGCAGCAGCAGTGACAGTGACTAG
>T46
AAGATTGGGGAGACCCTTCATGTGGGAGGGAACA-AGAAAGAGGATGAGCACAGGGTGGAGAGCCATGGTGATTACAAGGGTGAGCGCCATGATGAAAAAACAGGGGTGCTTCATGGGCTTGGAGGGCACAAGGGAGAGAGCCATGGTGATTACAAGGGTGAGCGCCATGATGAAAAAACGGGGGTGCTTCATGGGCTTGGAGGACACAAGGGAGAGAGCCATGGTGATTACAAGGGTGATGGTGAAAAAACAGGGGTGCTTCATGGGCTTGGAGGGCACAAGGGAGAGAGCCATGGTGATTACAAGGGTGAAAACACGGGGGTGCTCGGGTTTGGAGGGCACAAGGGAGAGAGCCATGGTGATTACAAGGGTGAAAACACGGGGGTGCTTCATGGGTTTGGAGAGCACAAGCCAGATCATTATGGACATGGTGAAGAGCACAAGGAAGGCCTTGTAGACAAGATCAAGGACAAGGTCCATGGTGACCCTGGTCATGTCAAGGGCGAGGGGGTCGTGAAGAAGAAGAAGGACAAGAAGAAGCATGAACATGGCCATGAGCATGGACATGACAGCAGCAGCAGTGACAGTGACTAG
>T44
AAGATTGGGGAGACCCTTCATGTGGGAGGGAACA-AGAAAGAGGATGAGCACAGGGTGGAGAGCCATGGTGATTACAAGGGTGAGCGCCATGATGAAAAAACAGGGGTGCTTCATGGGCTTGGAGGGCACAAGGGAGAGAGCCATGGTGATTACAAGGGTGAGCGCCATGATGAAAAAACGGGGGTGCTTCATGGGCTTGGAGGACACAAGGGAGAGAGCCATGGTGATTACAAGGGTGATGGTGAAAAAACAGGGGTGCTTCATGGGCTTGGAGGGCACAAGGGAGAGAGCCATGGTGATTACAAGGGTGAAAACACGGGGGTGCTCGGGTTTGGAGGGCACAAGGGAGAGAGCCATGGTGATTACAAGGGTGAAAACACGGGGGTGCTTCATGGGTTTGGAGAGCACAAGCCAGATCATTATGGACATGGTGAAGAGCACAAGGAAGGCCTTGTAGACAAGATCAAGGACAAGGTCCATGGTGACCCTGGTCATGTCAAGGGCGAGGGGGTCGTGAAGAAGAAGAAGGACAAGAAGAAGCATGAACATGGCCATGAGCATGGACATGACAGCAGCAGCAGTGACAGTGACTAG
>T39
AAGATTGGGGAGACCCTTCATGTGGGAGGGAACA-AGAAAGAGGATGAGCACAGGGTGGAGAGCCATGGTGATTACAAGGGTGAGCGCCATGATGAAAAAACAGGGGTGCTTCATGGGCTTGGAGGGCACAAGGGAGAGAGCCATGGTGATTACAAGGGTGAGCGCCATGATGAAAAAACGGGGGTGCTTCATGGGCTTGGAGGACACAAGGGAGAGAGCCATGGTGATTACAAGGGTGATGGTGAAAAAACAGGGGTGCTTCATGGGCTTGGAGGGCACAAGGGAGAGAGCCATGGTGATTACAAGGGTGAAAACACGGGGGTGCTCGGGTTTGGAGGGCACAAGGGAGAGAGCCATGGTGATTACAAGGGTGAAAACACGGGGGTGCTTCATGGGTTTGGAGAGCACAAGCCAGATCATTATGGACATGGTGAAGAGCACAAGGAAGGCCTTGTAGACAAGATCAAGGACAAGGTCCATGGTGACCCTGGTCATGTCAAGGGCGAGGGGGTCGTGAAGAAGAAGAAGGACAAGAAGAAGCATGAACATGGCCATGAGCATGGACATGACAGCAGCAGCAGTGACAGTGACTAG
>T35
AAGATTGGGGAGACCCTTCATGTGGGAGGGAACA-AGAAAGAGGATGAGCACAGGGTGGAGAGCCATGGTGATTACAAGGGTGAGCGCCATGATGAAAAAACAGGGGTGCTTCATGGGCTTGGAGGGCACAAGGGAGAGAGCCATGGTGATTACAAGGGTGAGCGCCATGATGAAAAAACGGGGGTGCTTCATGGGCTTGGAGGACACAAGGGAGAGAGCCATGGTGATTACAAGGGTGATGGTGAAAAAACAGGGGTGCTTCATGGGCTTGGAGGGCACAAGGGAGAGAGCCATGGTGATTACAAGGGTGAAAACACGGGGGTGCTCGGGTTTGGAGGGCACAAGGGAGAGAGCCATGGTGATTACAAGGGTGAAAACACGGGGGTGCTTCATGGGTTTGGAGAGCACAAGCCAGATCATTATGGACATGGTGAAGAGCACAAGGAAGGCCTTGTAGACAAGATCAAGGACAAGGTCCATGGTGACCCTGGTCATGTCAAGGGCGAGGGGGTCGTGAAGAAGAAGAAGGACAAGAAGAAGCATGAACATGGCCATGAGCATGGACATGACAGCAGCAGCAGTGACAGTGACTAG
>T34
AAGATTGGGGAGACCCTTCATGTGGGAGGGAACA-AGAAAGAGGATGAGCACAGGGTGGAGAGCCATGGTGATTACAAGGGTGAGCGCCATGATGAAAAAACAGGGGTGCTTCATGGGCTTGGAGGGCACAAGGGAGAGAGCCATGGTGATTACAAGGGTGAGCGCCATGATGAAAAAACGGGGGTGCTTCATGGGCTTGGAGGACACAAGGGAGAGAGCCATGGTGATTACAAGGGTGATGGTGAAAAAACAGGGGTGCTTCATGGGCTTGGAGGGCACAAGGGAGAGAGCCATGGTGATTACAAGGGTGAAAACACGGGGGTGCTCGGGTTTGGAGGGCACAAGGGAGAGAGCCATGGTGATTACAAGGGTGAAAACACGGGGGTGCTTCATGGGTTTGGAGAGCACAAGCCAGATCATTATGGACATGGTGAAGAGCACAAGGAAGGCCTTGTAGACAAGATCAAGGACAAGGTCCATGGTGACCCTGGTCATGTCAAGGGCGAGGGGGTCGTGAAGAAGAAGAAGGACAAGAAGAAGCATGAACATGGCCATGAGCATGGACATGACAGCAGCAGCAGTGACAGTGACTAG
>T33
AAGATTGGGGAGACCCTTCATGTGGGAGGGAACA-AGAAAGAGGATGAGCACAGGGTGGAGAGCCATGGTGATTACAAGGGTGAGCGCCATGATGAAAAAACAGGGGTGCTTCATGGGCTTGGAGGGCACAAGGGAGAGAGCCATGGTGATTACAAGGGTGAGCGCCATGATGAAAAAACGGGGGTGCTTCATGGGCTTGGAGGACACAAGGGAGAGAGCCATGGTGATTACAAGGGTGATGGTGAAAAAACAGGGGTGCTTCATGGGCTTGGAGGGCACAAGGGAGAGAGCCATGGTGATTACAAGGGTGAAAACACGGGGGTGCTCGGGTTTGGAGGGCACAAGGGAGAGAGCCATGGTGATTACAAGGGTGAAAACACGGGGGTGCTTCATGGGTTTGGAGAGCACAAGCCAGATCATTATGGACATGGTGAAGAGCACAAGGAAGGCCTTGTAGACAAGATCAAGGACAAGGTCCATGGTGACCCTGGTCATGTCAAGGGCGAGGGGGTCGTGAAGAAGAAGAAGGACAAGAAGAAGCATGAACATGGCCATGAGCATGGACATGACAGCAGCAGCAGTGACAGTGACTAG
>T29
AAGATTGGGGAGACCCTTCATGTGGGAGGGAACA-AGAAAGAGGATGAGCACAGGGTGGAGAGCCATGGTGATTACAAGGGTGAGCGCCATGATGAAAAAACAGGGGTGCTTCATGGGCTTGGAGGGCACAAGGGAGAGAGCCATGGTGATTACAAGGGTGAGCGCCATGATGAAAAAACGGGGGTGCTTCATGGGCTTGGAGGACACAAGGGAGAGAGCCATGGTGATTACAAGGGTGATGGTGAAAAAACAGGGGTGCTTCATGGGCTTGGAGGGCACAAGGGAGAGAGCCATGGTGATTACAAGGGTGAAAACACGGGGGTGCTCGGGTTTGGAGGGCACAAGGGAGAGAGCCATGGTGATTACAAGGGTGAAAACACGGGGGTGCTTCATGGGTTTGGAGAGCACAAGCCAGATCATTATGGACATGGTGAAGAGCACAAGGAAGGCCTTGTAGACAAGATCAAGGACAAGGTCCATGGTGACCCTGGTCATGTCAAGGGCGAGGGGGTCGTGAAGAAGAAGAAGGACAAGAAGAAGCATGAACATGGCCATGAGCATGGACATGACAGCAGCAGCAGTGACAGTGACTAG
>T27
AAGATTGGGGAGACCCTTCATGTGGGAGGGAACA-AGAAAGAGGATGAGCACAGGGTGGAGAGCCATGGTGATTACAAGGGTGAGCGCCATGATGAAAAAACAGGGGTGCTTCATGGGCTTGGAGGGCACAAGGGAGAGAGCCATGGTGATTACAAGGGTGAGCGCCATGATGAAAAAACGGGGGTGCTTCATGGGCTTGGAGGACACAAGGGAGAGAGCCATGGTGATTACAAGGGTGATGGTGAAAAAACAGGGGTGCTTCATGGGCTTGGAGGGCACAAGGGAGAGAGCCATGGTGATTACAAGGGTGAAAACACGGGGGTGCTCGGGTTTGGAGGGCACAAGGGAGAGAGCCATGGTGATTACAAGGGTGAAAACACGGGGGTGCTTCATGGGTTTGGAGAGCACAAGCCAGATCATTATGGACATGGTGAAGAGCACAAGGAAGGCCTTGTAGACAAGATCAAGGACAAGGTCCATGGTGACCCTGGTCATGTCAAGGGCGAGGGGGTCGTGAAGAAGAAGAAGGACAAGAAGAAGCATGAACATGGCCATGAGCATGGACATGACAGCAGCAGCAGTGACAGTGACTAG
>T22
AAGATTGGGGAGACCCTTCATGTGGGAGGGAACA--GAAAGAGGATGAGCACAGGGTGGAGAGCCATGGTGATTACAAGGGTGAGCGCCATGATGAAAAAACAGGGGTGCTTCATGGGCTTGGAGGGCACAAGGGAGAGAGCCATGGTGATTACAAGGGTGAGCGCCATGATGAAAAAACGGGGGTGCTTCATGGGCTTGGAGGACACAAGGGAGAGAGCCATGGTGATTACAAGGGTGATGGTGAAAAAACAGGGGTGCTTCATGGGCTTGGAGGGCACAAGGGAGAGAGCCATGGTGATTACAAGGGTGAAAACACGGGGGTGCTCGGGTTTGGAGGGCACAAGGGAGAGAGCCATGGTGATTACAAGGGTGAAAACACGGGGGTGCTTCATGGGTTTGGAGAGCACAAGCCAGATCATTATGGACATGGTGAAGAGCACAAGGAAGGCCTTGTAGACAAGATCAAGGACAAGGTCCATGGTGACCCTGGTCATGTCAAGGGCGAGGGGGTCGTGAAGAAGAAGAAGGACAAGAAGAAGCATGAACATGGCCATGAGCATGGACATGACAGCAGCAGCAGTGACAGTGACTAG
>T21
AAGATTGGGGAGACCCTTCATGTGGGAGGGAACA-AGAAAGAGGATGAGCACAGGGTGGAGAGCCATGGTGATTACAAGGGTGAGCGCCATGATGAAAAAACAGGGGTGCTTCATGGGCTTGGAGGGCACAAGGGAGAGAGCCATGGTGATTACAAGGGTGAGCGCCATGATGAAAAAACGGGGGTGCTTCATGGGCTTGGAGGACACAAGGGAGAGAGCCATGGTGATTACAAGGGTGATGGTGAAAAAACAGGGGTGCTTCATGGGCTTGGAGGGCACAAGGGAGAGAGCCATGGTGATTACAAGGGTGAAAACACGGGGGTGCTCGGGTTTGGAGGGCACAAGGGAGAGAGCCATGGTGATTACAAGGGTGAAAACACGGGGGTGCTTCATGGGTTTGGAGAGCACAAGCCAGATCATTATGGACATGGTGAAGAGCACAAGGAAGGCCTTGTAGACAAGATCAAGGACAAGGTCCATGGTGACCCTGGTCATGTCAAGGGCGAGGGGGTCGTGAAGAAGAAGAAGGACAAGAAGAAGCATGAACATGGCCATGAGCATGGACATGACAGCAGCAGCAGTGACAGTGACTAG
>T18
AAGATTGGGGAGACCCTTCATGTGGGAGGGAACA-AGAAAGAGGATGAGCACAGGGTGGAGAGCCATGGTGATTACAAGGGTGAGCGCCATGATGAAAAAACAGGGGTGCTTCATGGGCTTGGAGGGCACAAGGGAGAGAGCCATGGTGATTACAAGGGTGAGCGCCATGATGAAAAAACGGGGGTGCTTCATGGGCTTGGAGGACACAAGGGAGAGAGCCATGGTGATTACAAGGGTGATGGTGAAAAAACAGGGGTGCTTCATGGGCTTGGAGGGCACAAGGGAGAGAGCCATGGTGATTACAAGGGTGAAAACACGGGGGTGCTCGGGTTTGGAGGGCACAAGGGAGAGAGCCATGGTGATTACAAGGGTGAAAACACGGGGGTGCTTCATGGGTTTGGAGAGCACAAGCCAGATCATTATGGACATGGTGAAGAGCACAAGGAAGGCCTTGTAGACAAGATCAAGGACAAGGTCCATGGTGACCCTGGTCATGTCAAGGGCGAGGGGGTCGTGAAGAAGAAGAAGGACAAGAAGAAGCATGAACATGGCCATGAGCATGGACATGACAGCAGCAGCAGTGACAGTGACTAG
>T17
AAGATTGGGGAGACCCTTCATGTGGGAGGGAACA-AGAAAGAGGATGAGCACAGGGTGGAGAGCCATGGTGATTACAAGGGTGAGCGCCATGATGAAAAAACAGGGGTGCTTCATGGGCTTGGAGGGCACAAGGGAGAGAGCCATGGTGATTACAAGGGTGAGCGCCATGATGAAAAAACGGGGGTGCTTCATGGGCTTGGAGGACACAAGGGAGAGAGCCATGGTGATTACAAGGGTGATGGTGAAAAAACAGGGGTGCTTCATGGGCTTGGAGGGCACAAGGGAGAGAGCCATGGTGATTACAAGGGTGAAAACACGGGGGTGCTCGGGTTTGGAGGGCACAAGGGAGAGAGCCATGGTGATTACAAGGGTGAAAACACGGGGGTGCTTCATGGGTTTGGAGAGCACAAGCCAGATCATTATGGACATGGTGAAGAGCACAAGGAAGGCCTTGTAGACAAGATCAAGGACAAGGTCCATGGTGACCCTGGTCATGTCAAGGGCGAGGGGGTCGTGAAGAAGAAGAAGGACAAGAAGAAGCATGAACATGGCCATGAGCATGGACATGACAGCAGCAGCAGTGACAGTGACTAG
>T15
AAGATTGGGGAGACCCTTCATGTGGGAGGGAACA-AGAAAGAGGATGAGCACAGGGTGGAGAGCCATGGTGATTACAAGGGTGAGCGCCATGATGAAAAAACAGGGGTGCTTCATGGGCTTGGAGGGCACAAGGGAGAGAGCCATGGTGATTACAAGGGTGAGCGCCATGATGAAAAAACGGGGGTGCTTCATGGGCTTGGAGGACACAAGGGAGAGAGCCATGGTGATTACAAGGGTGATGGTGAAAAAACAGGGGTGCTTCATGGGCTTGGAGGGCACAAGGGAGAGAGCCATGGTGATTACAAGGGTGAAAACACGGGGGTGCTCGGGTTTGGAGGGCACAAGGGAGAGAGCCATGGTGATTACAAGGGTGAAAACACGGGGGTGCTTCATGGGTTTGGAGAGCACAAGCCAGATCATTATGGACATGGTGAAGAGCACAAGGAAGGCCTTGTAGACAAGATCAAGGACAAGGTCCATGGTGACCCTGGTCATGTCAAGGGCGAGGGGGTCGTGAAGAAGAAGAAGGACAAGAAGAAGCATGAACATGGCCATGAGCATGGACATGACAGCAGCAGCAGTGACAGTGACTAG
>T13
AAGATTGGGGAGACCCTTCATGTGGGAGGGAACA-AGAAAGAGGATGAGCACAGGGTGGAGAGCCATGGTGATTACAAGGGTGAGCGCCATGATGAAAAAACAGGGGTGCTTCATGGGCTTGGAGGGCACAAGGGAGAGAGCCATGGTGATTACAAGGGTGAGCGCCATGATGAAAAAACGGGGGTGCTTCATGGGCTTGGAGGACACAAGGGAGAGAGCCATGGTGATTACAAGGGTGATGGTGAAAAAACAGGGGTGCTTCATGGGCTTGGAGGGCACAAGGGAGAGAGCCATGGTGATTACAAGGGTGAAAACACGGGGGTGCTCGGGTTTGGAGGGCACAAGGGAGAGAGCCATGGTGATTACAAGGGTGAAAACACGGGGGTGCTTCATGGGTTTGGAGAGCACAAGCCAGATCATTATGGACATGGTGAAGAGCACAAGGAAGGCCTTGTAGACAAGATCAAGGACAAGGTCCATGGTGACCCTGGTCATGTCAAGGGCGAGGGGGTCGTGAAGAAGAAGAAGGACAAGAAGAAGCATGAACATGGCCATGAGCATGGACATGACAGCAGCAGCAGTGACAGTGACTAG
>T11
AAGATTGGGGAGACCCTTCATGTGGGAGGGAACA-AGAAAGAGGATGAGCACAGGGTGGAGAGCCATGGTGATTACAAGGGTGAGCGCCATGATGAAAAAACAGGGGTGCTTCATGGGCTTGGAGGGCACAAGGGAGAGAGCCATGGTGATTACAAGGGTGAGCGCCATGATGAAAAAACGGGGGTGCTTCATGGGCTTGGAGGACACAAGGGAGAGAGCCATGGTGATTACAAGGGTGATGGTGAAAAAACAGGGGTGCTTCATGGGCTTGGAGGGCACAAGGGAGAGAGCCATGGTGATTACAAGGGTGAAAACACGGGGGTGCTCGGGTTTGGAGGGCACAAGGGAGAGAGCCATGGTGATTACAAGGGTGAAAACACGGGGGTGCTTCATGGGTTTGGAGAGCACAAGCCAGATCATTATGGACATGGTGAAGAGCACAAGGAAGGCCTTGTAGACAAGATCAAGGACAAGGTCCATGGTGACCCTGGTCATGTCAAGGGCGAGGGGGTCGTGAAGAAGAAGAAGGACAAGAAGAAGCATGAACATGGCCATGAGCATGGACATGACAGCAGCAGCAGTGACAGTGACTAG
>T12
AAGATTGGGGAGACCCTTCATGTGGGAGGGAACA-AGAAAGAGGATGAGCACAGGGTGGAGAGCCATGGTGATTACAAGGGTGAGCGCCATGATGAAAAAACAGGGGTGCTTCATGGGCTTGGAGGGCACAAGGGAGAGAGCCATGGTGATTACAAGGGTGAGCGCCATGATGAAAAAACGGGGGTGCTTCATGGGCTTGGAGGACACAAGGGAGAGAGCCATGGTGATTACAAGGGTGATGGTGAAAAAACAGGGGTGCTTCATGGGCTTGGAGGGCACAAGGGAGAGAGCCATGGTGATTACAAGGGTGAAAACACGGGGGTGCTCGGGTTTGGAGGGCACAAGGGAGAGAGCCATGGTGATTACAAGGGTGAAAACACGGGGGTGCTTCATGGGTTTGGAGAGCACAAGCCAGATCATTATGGACATGGTGAAGAGCACAAGGAAGGCCTTGTAGACAAGATCAAGGACAAGGTCCATGGTGACCCTGGTCATGTCAAGGGCGAGGGGGTCGTGAAGAAGAAGAAGGACAAGAAGAAGCATGAACATGGCCATGAGCATGGACATGACAGCAGCAGCAGTGACAGTGACTAG
>T10
AAGATTGGGGAGACCCTTCATGTGGGAGGGAACA-AGAAAGAGGATGAGCACAGGGTGGAGAGCCATGGTGATTACAAGGGTGAGCGCCATGATGAAAAAACAGGGGTGCTTCATGGGCTTGGAGGGCACAAGGGAGAGAGCCATGGTGATTACAAGGGTGAGCGCCATGATGAAAAAACGGGGGTGCTTCATGGGCTTGGAGGACACAAGGGAGAGAGCCATGGTGATTACAAGGGTGATGGTGAAAAAACAGGGGTGCTTCATGGGCTTGGAGGGCACAAGGGAGAGAGCCATGGTGATTACAAGGGTGAAAACACGGGGGTGCTCGGGTTTGGAGGGCACAAGGGAGAGAGCCATGGTGATTACAAGGGTGAAAACACGGGGGTGCTTCATGGGTTTGGAGAGCACAAGCCAGATCATTATGGACATGGTGAAGAGCACAAGGAAGGCCTTGTAGACAAGATCAAGGACAAGGTCCATGGTGACCCTGGTCATGTCAAGGGCGAGGGGGTCGTGAAGAAGAAGAAGGACAAGAAGAAGCATGAACATGGCCATGAGCATGGACATGACAGCAGCAGCAGTGACAGTGACTAG
>T9
AAGATTGGGGAGACCCTTCATGTGGGAGGGAACA-AGAAAGAGGATGAGCACAGGGTGGAGAGCCATGGTGATTACAAGGGTGAGCGCCATGATGAAAAAACAGGGGTGCTTCATGGGCTTGGAGGGCACAAGGGAGAGAGCCATGGTGATTACAAGGGTGAGCGCCATGATGAAAAAACGGGGGTGCTTCATGGGCTTGGAGGACACAAGGGAGAGAGCCATGGTGATTACAAGGGTGATGGTGAAAAAACAGGGGTGCTTCATGGGCTTGGAGGGCACAAGGGAGAGAGCCATGGTGATTACAAGGGTGAAAACACGGGGGTGCTCGGGTTTGGAGGGCACAAGGGAGAGAGCCATGGTGATTACAAGGGTGAAAACACGGGGGTGCTTCATGGGTTTGGAGAGCACAAGCCAGATCATTATGGACATGGTGAAGAGCACAAGGAAGGCCTTGTAGACAAGATCAAGGACAAGGTCCATGGTGACCCTGGTCATGTCAAGGGCGAGGGGGTCGTGAAGAAGAAGAAGGACAAGAAGAAGCATGAACATGGCCATGAGCATGGACATGACAGCAGCAGCAGTGACAGTGACTAG
>T7
AAGATTGGGGAGACCCTTCATGTGGGAGGGAACA-AGAAAGAGGATGAGCACAGGGTGGAGAGCCATGGTGATTACAAGGGTGAGCGCCATGATGAAAAAACAGGGGTGCTTCATGGGCTTGGAGGGCACAAGGGAGAGAGCCATGGTGATTACAAGGGTGAGCGCCATGATGAAAAAACGGGGGTGCTTCATGGGCTTGGAGGACACAAGGGAGAGAGCCATGGTGATTACAAGGGTGATGGTGAAAAAACAGGGGTGCTTCATGGGCTTGGAGGGCACAAGGGAGAGAGCCATGGTGATTACAAGGGTGAAAACACGGGGGTGCTCGGGTTTGGAGGGCACAAGGGAGAGAGCCATGGTGATTACAAGGGTGAAAACACGGGGGTGCTTCATGGGTTTGGAGAGCACAAGCCAGATCATTATGGACATGGTGAAGAGCACAAGGAAGGCCTTGTAGACAAGATCAAGGACAAGGTCCATGGTGACCCTGGTCATGTCAAGGGCGAGGGGGTCGTGAAGAAGAAGAAGGACAAGAAGAAGCATGAACATGGCCATGAGCATGGACATGACAGCAGCAGCAGTGACAGTGACTAG
>T5
AAGATTGGGGAGACCCTTCATGTGGGAGGGAACA-AGAAAGAGGATGAGCACAGGGTGGAGAGCCATGGTGATTACAAGGGTGAGCGCCATGATGAAAAAACAGGGGTGCTTCATGGGCTTGGAGGGCACAAGGGAGAGAGCCATGGTGATTACAAGGGTGAGCGCCATGATGAAAAAACGGGGGTGCTTCATGGGCTTGGAGGACACAAGGGAGAGAGCCATGGTGATTACAAGGGTGATGGTGAAAAAACAGGGGTGCTTCATGGGCTTGGAGGGCACAAGGGAGAGAGCCATGGTGATTACAAGGGTGAAAACACGGGGGTGCTCGGGTTTGGAGGGCACAAGGGAGAGAGCCATGGTGATTACAAGGGTGAAAACACGGGGGTGCTTCATGGGTTTGGAGAGCACAAGCCAGATCATTATGGACATGGTGAAGAGCACAAGGAAGGCCTTGTAGACAAGATCAAGGACAAGGTCCATGGTGACCCTGGTCATGTCAAGGGCGAGGGGGTCGTGAAGAAGAAGAAGGACAAGAAGAAGCATGAACATGGCCATGAGCATGGACATGACAGCAGCAGCAGTGACAGTGACTAG
>T4
AAGATTGGGGAGACCCTTCATGTGGGAGGGAACA-AGAAAGAGGATGAGCACAGGGTGGAGAGCCATGGTGATTACAAGGGTGAGCGCCATGATGAAAAAACAGGGGTGCTTCATGGGCTTGGAGGGCACAAGGGAGAGAGCCATGGTGATTACAAGGGTGAGCGCCATGATGAAAAAACGGGGGTGCTTCATGGGCTTGGAGGACACAAGGGAGAGAGCCATGGTGATTACAAGGGTGATGGTGAAAAAACAGGGGTGCTTCATGGGCTTGGAGGGCACAAGGGAGAGAGCCATGGTGATTACAAGGGTGAAAACACGGGGGTGCTCGGGTTTGGAGGGCACAAGGGAGAGAGCCATGGTGATTACAAGGGTGAAAACACGGGGGTGCTTCATGGGTTTGGAGAGCACAAGCCAGATCATTATGGACATGGTGAAGAGCACAAGGAAGGCCTTGTAGACAAGATCAAGGACAAGGTCCATGGTGACCCTGGTCATGTCAAGGGCGAGGGGGTCGTGAAGAAGAAGAAGGACAAGAAGAAGCATGAACATGGCCATGAGCATGGACATGACAGCAGCAGCAGTGACAGTGACTAG
>T3
AAGATTGGGGAGACCCTTCATGTGGGAGGGAACA-AGAAAGAGGATGAGCACAGGGTGGAGAGCCATGGTGATTACAAGGGTGAGCGCCATGATGAAAAAACAGGGGTGCTTCATGGGCTTGGAGGGCACAAGGGAGAGAGCCATGGTGATTACAAGGGTGAGCGCCATGATGAAAAAACGGGGGTGCTTCATGGGCTTGGAGGACACAAGGGAGAGAGCCATGGTGATTACAAGGGTGATGGTGAAAAAACAGGGGTGCTTCATGGGCTTGGAGGGCACAAGGGAGAGAGCCATGGTGATTACAAGGGTGAAAACACGGGGGTGCTCGGGTTTGGAGGGCACAAGGGAGAGAGCCATGGTGATTACAAGGGTGAAAACACGGGGGTGCTTCATGGGTTTGGAGAGCACAAGCCAGATCATTATGGACATGGTGAAGAGCACAAGGAAGGCCTTGTAGACAAGATCAAGGACAAGGTCCATGGTGACCCTGGTCATGTCAAGGGCGAGGGGGTCGTGAAGAAGAAGAAGGACAAGAAGAAGCATGAACATGGCCATGAGCATGGACATGACAGCAGCAGCAGTGACAGTGACTAG
>T2
AAGATTGGGGAGACCCTTCATGTGGGAGGGAACA-AGAAAGAGGATGAGCACAGGGTGGAGAGCCATGGTGATTACAAGGGTGAGCGCCATGATGAAAAAACAGGGGTGCTTCATGGGCTTGGAGGGCACAAGGGAGAGAGCCATGGTGATTACAAGGGTGAGCGCCATGATGAAAAAACGGGGGTGCTTCATGGGCTTGGAGGACACAAGGGAGAGAGCCATGGTGATTACAAGGGTGATGGTGAAAAAACAGGGGTGCTTCATGGGCTTGGAGGGCACAAGGGAGAGAGCCATGGTGATTACAAGGGTGAAAACACGGGGGTGCTCGGGTTTGGAGGGCACAAGGGAGAGAGCCATGGTGATTACAAGGGTGAAAACACGGGGGTGCTTCATGGGTTTGGAGAGCACAAGCCAGATCATTATGGACATGGTGAAGAGCACAAGGAAGGCCTTGTAGACAAGATCAAGGACAAGGTCCATGGTGACCCTGGTCATGTCAAGGGCGAGGGGGTCGTGAAGAAGAAGAAGGACAAGAAGAAGCATGAACATGGCCATGAGCATGGACATGACAGCAGCAGCAGTGACAGTGACTAG
>T1
AAGATTGGGGAGACCCTTCATGTGGGAGGGAACA-AGAAAGAGGATGAGCACAGGGTGGAGAGCCATGGTGATTACAAGGGTGAGCGCCATGATGAAAAAACAGGGGTGCTTCATGGGCTTGGAGGGCACAAGGGAGAGAGCCATGGTGATTACAAGGGTGAGCGCCATGATGAAAAAACGGGGGTGCTTCATGGGCTTGGAGGACACAAGGGAGAGAGCCATGGTGATTACAAGGGTGATGGTGAAAAAACAGGGGTGCTTCATGGGCTTGGAGGGCACAAGGGAGAGAGCCATGGTGATTACAAGGGTGAAAACACGGGGGTGCTCGGGTTTGGAGGGCACAAGGGAGAGAGCCATGGTGATTACAAGGGTGAAAACACGGGGGTGCTTCATGGGTTTGGAGAGCACAAGCCAGATCATTATGGACATGGTGAAGAGCACAAGGAAGGCCTTGTAGACAAGATCAAGGACAAGGTCCATGGTGACCCTGGTCATGTCAAGGGCGAGGGGGTCGTGAAGAAGAAGAAGGACAAGAAGAAGCATGAACATGGCCATGAGCATGGACATGACAGCAGCAGCAGTGACAGTGACTAG
>K34
AAGATTGGGGAGACCCTTCATGTGGGAGGGAACA-AGAAAGAGGATGAGCACAGGGTGGAGAGCCATGGTGATTACAAGGGTGAGCGCCATGATGAAAAAACAGGGGTGCTTCATGGGCTTGGAGGGCACAAGGGAGAGAGCCATGGTGATTACAAGGGTGAGCGCCATGATGAAAAAACGGGGGTGCTTCATGGGCTTGGAGGACACAAGGGAGAGAGCCATGGTGATTACAAGGGTGATGGTGAAAAAACAGGGGTGCTTCATGGGCTTGGAGGGCACAAGGGAGAGAGCCATGGTGATTACAAGGGTGAAAACACGGGGGTGCTCGGGTTTGGAGGGCACAAGGGAGAGAGCCATGGTGATTACAAGGGTGAAAACACGGGGGTGCTTCATGGGTTTGGAGAGCACAAGCCAGATCATTATGGACATGGTGAAGAGCACAAGGAAGGCCTTGTAGACAAGATCAAGGACAAGGTCCATGGTGACCCTGGTCATGTCAAGGGCGAGGGGGTCGTGAAGAAGAAGAAGGACAAGAAGAAGCATGAACATGGCCATGAGCATGGACATGACAGCAGCAGCAGTGACAGTGACTAG
>K33
AAGATTGGGGAGACCCTTCATGTGGGAGGGAACA-AGAAAGAGGATGAGCACAGGGTGGAGAGCCATGGTGATTACAAGGGTGAGCGCCATGATGAAAAAACAGGGGTGCTTCATGGGCTTGGAGGGCACAAGGGAGAGAGCCATGGTGATTACAAGGGTGAGCGCCATGATGAAAAAACGGGGGTGCTTCATGGGCTTGGAGGACACAAGGGAGAGAGCCATGGTGATTACAAGGGTGATGGTGAAAAAACAGGGGTGCTTCATGGGCTTGGAGGGCACAAGGGAGAGAGCCATGGTGATTACAAGGGTGAAAACACGGGGGTGCTCGGGTTTGGAGGGCACAAGGGAGAGAGCCATGGTGATTACAAGGGTGAAAACACGGGGGTGCTTCATGGGTTTGGAGAGCACAAGCCAGATCATTATGGACATGGTGAAGAGCACAAGGAAGGCCTTGTAGACAAGATCAAGGACAAGGTCCATGGTGACCCTGGTCATGTCAAGGGCGAGGGGGTCGTGAAGAAGAAGAAGGACAAGAAGAAGCATGAACATGGCCATGAGCATGGACATGACAGCAGCAGCAGTGACAGTGACTAG
>K22
AAGATTGGGGAGACCCTTCATGTGGGAGGGAACA-AGAAAGAGGATGAGCACAGGGTGGAGAGCCATGGTGATTACAAGGGTGAGCGCCATGATGAAAAAACAGGGGTGCTTCATGGGCTTGGAGGGCACAAGGGAGAGAGCCATGGTGATTACAAGGGTGAGCGCCATGATGAAAAAACGGGGGTGCTTCATGGGCTTGGAGGACACAAGGGAGAGAGCCATGGTGATTACAAGGGTGATGGTGAAAAAACAGGGGTGCTTCATGGGCTTGGAGGGCACAAGGGAGAGAGCCATGGTGATTACAAGGGTGAAAACACGGGGGTGCTCGGGTTTGGAGGGCACAAGGGAGAGAGCCATGGTGATTACAAGGGTGAAAACACGGGGGTGCTTCATGGGTTTGGAGAGCACAAGCCAGATCATTATGGACATGGTGAAGAGCACAAGGAAGGCCTTGTAGACAAGATCAAGGACAAGGTCCATGGTGACCCTGGTCATGTCAAGGGCGAGGGGGTCGTGAAGAAGAAGAAGGACAAGAAGAAGCATGAACATGGCCATGAGCATGGACATGACAGCAGCAGCAGTGACAGTGACTAG
>K21
AAGATTGGGGAGACCCTTCATGTGGGAGGGAACA-AGAAAGAGGATGAGCACAGGGTGGAGAGCCATGGTGATTACAAGGGTGAGCGCCATGATGAAAAAACAGGGGTGCTTCATGGGCTTGGAGGGCACAAGGGAGAGAGCCATGGTGATTACAAGGGTGAGCGCCATGATGAAAAAACGGGGGTGCTTCATGGGCTTGGAGGACACAAGGGAGAGAGCCATGGTGATTACAAGGGTGATGGTGAAAAAACAGGGGTGCTTCATGGGCTTGGAGGGCACAAGGGAGAGAGCCATGGTGATTACAAGGGTGAAAACACGGGGGTGCTCGGGTTTGGAGGGCACAAGGGAGAGAGCCATGGTGATTACAAGGGTGAAAACACGGGGGTGCTTCATGGGTTTGGAGAGCACAAGCCAGATCATTATGGACATGGTGAAGAGCACAAGGAAGGCCTTGTAGACAAGATCAAGGACAAGGTCCATGGTGACCCTGGTCATGTCAAGGGCGAGGGGGTCGTGAAGAAGAAGAAGGACAAGAAGAAGCATGAACATGGCCATGAGCATGGACATGACAGCAGCAGCAGTGACAGTGACTAG
>K15
AAGATTGGGGAGACCCTTCATGTGGGAGGGAACA-AGAAAGAGGATGAGCACAGGGTGGAGAGCCATGGTGATTACAAGGGTGAGCGCCATGATGAAAAAACAGGGGTGCTTCATGGGCTTGGAGGGCACAAGGGAGAGAGCCATGGTGATTACAAGGGTGAGCGCCATGATGAAAAAACGGGGGTGCTTCATGGGCTTGGAGGACACAAGGGAGAGAGCCATGGTGATTACAAGGGTGATGGTGAAAAAACAGGGGTGCTTCATGGGCTTGGAGGGCACAAGGGAGAGAGCCATGGTGATTACAAGGGTGAAAACACGGGGGTGCTCGGGTTTGGAGGGCACAAGGGAGAGAGCCATGGTGATTACAAGGGTGAAAACACGGGGGTGCTTCATGGGTTTGGAGAGCACAAGCCAGATCATTATGGACATGGTGAAGAGCACAAGGAAGGCCTTGTAGACAAGATCAAGGACAAGGTCCATGGTGACCCTGGTCATGTCAAGGGCGAGGGGGTCGTGAAGAAGAAGAAGGACAAGAAGAAGCATGAACATGGCCATGAGCATGGACATGACAGCAGCAGCAGTGACAGTGACTAG
>K14
AAGATTGGGGAGACCCTTCATGTGGGAGGGAACA-AGAAAGAGGATGAGCACAGGGTGGAGAGCCATGGTGATTACAAGGGTGAGCGCCATGATGAAAAAACAGGGGTGCTTCATGGGCTTGGAGGGCACAAGGGAGAGAGCCATGGTGATTACAAGGGTGAGCGCCATGATGAAAAAACGGGGGTGCTTCATGGGCTTGGAGGACACAAGGGAGAGAGCCATGGTGATTACAAGGGTGATGGTGAAAAAACAGGGGTGCTTCATGGGCTTGGAGGGCACAAGGGAGAGAGCCATGGTGATTACAAGGGTGAAAACACGGGGGTGCTCGGGTTTGGAGGGCACAAGGGAGAGAGCCATGGTGATTACAAGGGTGAAAACACGGGGGTGCTTCATGGGTTTGGAGAGCACAAGCCAGATCATTATGGACATGGTGAAGAGCACAAGGAAGGCCTTGTAGACAAGATCAAGGACAAGGTCCATGGTGACCCTGGTCATGTCAAGGGCGAGGGGGTCGTGAAGAAGAAGAAGGACAAGAAGAAGCATGAACATGGCCATGAGCATGGACATGACAGCAGCAGCAGTGACAGTGACTAG
>K13
AAGATTGGGGAGACCCTTCATGTGGGAGGGAACA-AGAAAGAGGATGAGCACAGGGTGGAGAGCCATGGTGATTACAAGGGTGAGCGCCATGATGAAAAAACAGGGGTGCTTCATGGGCTTGGAGGGCACAAGGGAGAGAGCCATGGTGATTACAAGGGTGAGCGCCATGATGAAAAAACGGGGGTGCTTCATGGGCTTGGAGGACACAAGGGAGAGAGCCATGGTGATTACAAGGGTGATGGTGAAAAAACAGGGGTGCTTCATGGGCTTGGAGGGCACAAGGGAGAGAGCCATGGTGATTACAAGGGTGAAAACACGGGGGTGCTCGGGTTTGGAGGGCACAAGGGAGAGAGCCATGGTGATTACAAGGGTGAAAACACGGGGGTGCTTCATGGGTTTGGAGAGCACAAGCCAGATCATTATGGACATGGTGAAGAGCACAAGGAAGGCCTTGTAGACAAGATCAAGGACAAGGTCCATGGTGACCCTGGTCATGTCAAGGGCGAGGGGGTCGTGAAGAAGAAGAAGGACAAGAAGAAGCATGAACATGGCCATGAGCATGGACATGACAGCAGCAGCAGTGACAGTGACTAG
>K12
AAGATTGGGGAGACCCTTCATGTGGGAGGGAACA-AGAAAGAGGATGAGCACAGGGTGGAGAGCCATGGTGATTACAAGGGTGAGCGCCATGATGAAAAAACAGGGGTGCTTCATGGGCTTGGAGGGCACAAGGGAGAGAGCCATGGTGATTACAAGGGTGAGCGCCATGATGAAAAAACGGGGGTGCTTCATGGGCTTGGAGGACACAAGGGAGAGAGCCATGGTGATTACAAGGGTGATGGTGAAAAAACAGGGGTGCTTCATGGGCTTGGAGGGCACAAGGGAGAGAGCCATGGTGATTACAAGGGTGAAAACACGGGGGTGCTCGGGTTTGGAGGGCACAAGGGAGAGAGCCATGGTGATTACAAGGGTGAAAACACGGGGGTGCTTCATGGGTTTGGAGAGCACAAGCCAGATCATTATGGACATGGTGAAGAGCACAAGGAAGGCCTTGTAGACAAGATCAAGGACAAGGTCCATGGTGACCCTGGTCATGTCAAGGGCGAGGGGGTCGTGAAGAAGAAGAAGGACAAGAAGAAGCATGAACATGGCCATGAGCATGGACATGACAGCAGCAGCAGTGACAGTGACTAG
>K10
AAGATTGGGGAGACCCTTCATGTGGGAGGGAACA-AGAAAGAGGATGAGCACAGGGTGGAGAGCCATGGTGATTACAAGGGTGAGCGCCATGATGAAAAAACAGGGGTGCTTCATGGGCTTGGAGGGCACAAGGGAGAGAGCCATGGTGATTACAAGGGTGAGCGCCATGATGAAAAAACGGGGGTGCTTCATGGGCTTGGAGGACACAAGGGAGAGAGCCATGGTGATTACAAGGGTGATGGTGAAAAAACAGGGGTGCTTCATGGGCTTGGAGGGCACAAGGGAGAGAGCCATGGTGATTACAAGGGTGAAAACACGGGGGTGCTCGGGTTTGGAGGGCACAAGGGAGAGAGCCATGGTGATTACAAGGGTGAAAACACGGGGGTGCTTCATGGGTTTGGAGAGCACAAGCCAGATCATTATGGACATGGTGAAGAGCACAAGGAAGGCCTTGTAGACAAGATCAAGGACAAGGTCCATGGTGACCCTGGTCATGTCAAGGGCGAGGGGGTCGTGAAGAAGAAGAAGGACAAGAAGAAGCATGAACATGGCCATGAGCATGGACATGACAGCAGCAGCAGTGACAGTGACTAG
>K8
AAGATTGGGGAGACCCTTCATGTGGGAGGGAACA-AGAAAGAGGATGAGCACAGGGTGGAGAGCCATGGTGATTACAAGGGTGAGCGCCATGATGAAAAAACAGGGGTGCTTCATGGGCTTGGAGGGCACAAGGGAGAGAGCCATGGTGATTACAAGGGTGAGCGCCATGATGAAAAAACGGGGGTGCTTCATGGGCTTGGAGGACACAAGGGAGAGAGCCATGGTGATTACAAGGGTGATGGTGAAAAAACAGGGGTGCTTCATGGGCTTGGAGGGCACAAGGGAGAGAGCCATGGTGATTACAAGGGTGAAAACACGGGGGTGCTCGGGTTTGGAGGGCACAAGGGAGAGAGCCATGGTGATTACAAGGGTGAAAACACGGGGGTGCTTCATGGGTTTGGAGAGCACAAGCCAGATCATTATGGACATGGTGAAGAGCACAAGGAAGGCCTTGTAGACAAGATCAAGGACAAGGTCCATGGTGACCCTGGTCATGTCAAGGGCGAGGGGGTCGTGAAGAAGAAGAAGGACAAGAAGAAGCATGAACATGGCCATGAGCATGGACATGACAGCAGCAGCAGTGACAGTGACTAG
>K7
AAGATTGGGGAGACCCTTCATGTGGGAGGGAACA-AGAAAGAGGATGAGCACAGGGTGGAGAGCCATGGTGATTACAAGGGTGAGCGCCATGATGAAAAAACAGGGGTGCTTCATGGGCTTGGAGGGCACAAGGGAGAGAGCCATGGTGATTACAAGGGTGAGCGCCATGATGAAAAAACGGGGGTGCTTCATGGGCTTGGAGGACACAAGGGAGAGAGCCATGGTGATTACAAGGGTGATGGTGAAAAAACAGGGGTGCTTCATGGGCTTGGAGGGCACAAGGGAGAGAGCCATGGTGATTACAAGGGTGAAAACACGGGGGTGCTCGGGTTTGGAGGGCACAAGGGAGAGAGCCATGGTGATTACAAGGGTGAAAACACGGGGGTGCTTCATGGGTTTGGAGAGCACAAGCCAGATCATTATGGACATGGTGAAGAGCACAAGGAAGGCCTTGTAGACAAGATCAAGGACAAGGTCCATGGTGACCCTGGTCATGTCAAGGGCGAGGGGGTCGTGAAGAAGAAGAAGGACAAGAAGAAGCATGAACATGGCCATGAGCATGGACATGACAGCAGCAGCAGTGACAGTGACTAG
>K5
AAGATTGGGGAGACCCTTCATGTGGGAGGGAACA-AGAAAGAGGATGAGCACAGGGTGGAGAGCCATGGTGATTACAAGGGTGAGCGCCATGATGAAAAAACAGGGGTGCTTCATGGGCTTGGAGGGCACAAGGGAGAGAGCCATGGTGATTACAAGGGTGAGCGCCATGATGAAAAAACGGGGGTGCTTCATGGGCTTGGAGGACACAAGGGAGAGAGCCATGGTGATTACAAGGGTGATGGTGAAAAAACAGGGGTGCTTCATGGGCTTGGAGGGCACAAGGGAGAGAGCCATGGTGATTACAAGGGTGAAAACACGGGGGTGCTCGGGTTTGGAGGGCACAAGGGAGAGAGCCATGGTGATTACAAGGGTGAAAACACGGGGGTGCTTCATGGGTTTGGAGAGCACAAGCCAGATCATTATGGACATGGTGAAGAGCACAAGGAAGGCCTTGTAGACAAGATCAAGGACAAGGTCCATGGTGACCCTGGTCATGTCAAGGGCGAGGGGGTCGTGAAGAAGAAGAAGGACAAGAAGAAGCATGAACATGGCCATGAGCATGGACATGACAGCAGCAGCAGTGACAGTGACTAG
>K4
AAGATTGGGGAGACCCTTCATGTGGGAGGGAACA-AGAAAGAGGATGAGCACAGGGTGGAGAGCCATGGTGATTACAAGGGTGAGCGCCATGATGAAAAAACAGGGGTGCTTCATGGGCTTGGAGGGCACAAGGGAGAGAGCCATGGTGATTACAAGGGTGAGCGCCATGATGAAAAAACGGGGGTGCTTCATGGGCTTGGAGGACACAAGGGAGAGAGCCATGGTGATTACAAGGGTGATGGTGAAAAAACAGGGGTGCTTCATGGGCTTGGAGGGCACAAGGGAGAGAGCCATGGTGATTACAAGGGTGAAAACACGGGGGTGCTCGGGTTTGGAGGGCACAAGGGAGAGAGCCATGGTGATTACAAGGGTGAAAACACGGGGGTGCTTCATGGGTTTGGAGAGCACAAGCCAGATCATTATGGACATGGTGAAGAGCACAAGGAAGGCCTTGTAGACAAGATCAAGGACAAGGTCCATGGTGACCCTGGTCATGTCAAGGGCGAGGGGGTCGTGAAGAAGAAGAAGGACAAGAAGAAGCATGAACATGGCCATGAGCATGGACATGACAGCAGCAGCAGTGACAGTGACTAG
>K3
AAGATTGGGGAGACCCTTCATGTGGGAGGGAACA-AGAAAGAGGATGAGCACAGGGTGGAGAGCCATGGTGATTACAAGGGTGAGCGCCATGATGAAAAAACAGGGGTGCTTCATGGGCTTGGAGGGCACAAGGGAGAGAGCCATGGTGATTACAAGGGTGAGCGCCATGATGAAAAAACGGGGGTGCTTCATGGGCTTGGAGGACACAAGGGAGAGAGCCATGGTGATTACAAGGGTGATGGTGAAAAAACAGGGGTGCTTCATGGGCTTGGAGGGCACAAGGGAGAGAGCCATGGTGATTACAAGGGTGAAAACACGGGGGTGCTCGGGTTTGGAGGGCACAAGGGAGAGAGCCATGGTGATTACAAGGGTGAAAACACGGGGGTGCTTCATGGGTTTGGAGAGCACAAGCCAGATCATTATGGACATGGTGAAGAGCACAAGGAAGGCCTTGTAGACAAGATCAAGGACAAGGTCCATGGTGACCCTGGTCATGTCAAGGGCGAGGGGGTCGTGAAGAAGAAGAAGGACAAGAAGAAGCATGAACATGGCCATGAGCATGGACATGACAGCAGCAGCAGTGACAGTGACTAG
>K2
AAGATTGGGGAGACCCTTCATGTGGGAGGGAACA-AGAAAGAGGATGAGCACAGGGTGGAGAGCCATGGTGATTACAAGGGTGAGCGCCATGATGAAAAAACAGGGGTGCTTCATGGGCTTGGAGGGCACAAGGGAGAGAGCCATGGTGATTACAAGGGTGAGCGCCATGATGAAAAAACGGGGGTGCTTCATGGGCTTGGAGGACACAAGGGAGAGAGCCATGGTGATTACAAGGGTGATGGTGAAAAAACAGGGGTGCTTCATGGGCTTGGAGGGCACAAGGGAGAGAGCCATGGTGATTACAAGGGTGAAAACACGGGGGTGCTCGGGTTTGGAGGGCACAAGGGAGAGAGCCATGGTGATTACAAGGGTGAAAACACGGGGGTGCTTCATGGGTTTGGAGAGCACAAGCCAGATCATTATGGACATGGTGAAGAGCACAAGGAAGGCCTTGTAGACAAGATCAAGGACAAGGTCCATGGTGACCCTGGTCATGTCAAGGGCGAGGGGGTCGTGAAGAAGAAGAAGGACAAGAAGAAGCATGAACATGGCCATGAGCATGGACATGACAGCAGCAGCAGTGACAGTGACTAG
>K1
AAGATTGGGGAGACCCTTCATGTGGGAGGGAACA-AGAAAGAGGATGAGCACAGGGTGGAGAGCCATGGTGATTACAAGGGTGAGCGCCATGATGAAAAAACAGGGGTGCTTCATGGGCTTGGAGGGCACAAGGGAGAGAGCCATGGTGATTACAAGGGTGAGCGCCATGATGAAAAAACGGGGGTGCTTCATGGGCTTGGAGGACACAAGGGAGAGAGCCATGGTGATTACAAGGGTGATGGTGAAAAAACAGGGGTGCTTCATGGGCTTGGAGGGCACAAGGGAGAGAGCCATGGTGATTACAAGGGTGAAAACACGGGGGTGCTCGGGTTTGGAGGGCACAAGGGAGAGAGCCATGGTGATTACAAGGGTGAAAACACGGGGGTGCTTCATGGGTTTGGAGAGCACAAGCCAGATCATTATGGACATGGTGAAGAGCACAAGGAAGGCCTTGTAGACAAGATCAAGGACAAGGTCCATGGTGACCCTGGTCATGTCAAGGGCGAGGGGGTCGTGAAGAAGAAGAAGGACAAGAAGAAGCATGAACATGGCCATGAGCATGGACATGACAGCAGCAGCAGTGACAGTGACTAG
